# Supplementary material for: A Novel Rodent Model of Hypertensive Cerebral Small Vessel Disease with White Matter Hyperintensities and Peripheral Oxidative Stress
Source: Int J Mol Sci. 2022 May 25;23(11):5915. doi: 10.3390/ijms23115915 (PMC9180536; doi:10.3390/ijms23115915)
Supplement: Supplementary file 1 [file ijms-23-05915-s001.zip]

Archive with 1 entries (1 files):
- ijms-1720560-supplementary.pdf
